# Supplementary material for: Assessment of the Bone Healing Process Mediated by Periosteum-Derived Mesenchymal Stem Cells’ Secretome and a Xenogenic Bioceramic—An In Vivo Study in the Rabbit Critical Size Calvarial Defect Model
Source: Materials (Basel). 2021 Jun 24;14(13):3512. doi: 10.3390/ma14133512 (PMC8269548; doi:10.3390/ma14133512)
Supplement: Supplementary file 1 [file materials-14-03512-s001.zip]

Archive with 1 entries (1 files):
- materials-1269689-supplementary.pdf
